# Supplementary material for: A high-throughput cloning system for reverse genetics in Trypanosoma cruzi
Source: BMC Microbiol. 2010 Oct 13;10:259. doi: 10.1186/1471-2180-10-259 (PMC3020659; doi:10.1186/1471-2180-10-259)
Supplement: Additional file 2 — Table S1 - Molecular weight of native and recombinant proteins. [file 1471-2180-10-259-S2.XLS]

## Sheet: Table S1
Protein	Predict molecular weight (kDa)
	native	plus CFP/GFP-attB1	plus TAP-attB1	plus c-myc-attB1-attB2	plus hexahistidine-attB1-attB2
TcrL27	15.5		41.1
Tcpr29A	29.3		54.9
TcRab7	23.9	52.4
PAR 2	69.5	98
centrin	21			26.4	25.7
TAPneo-CTRL			25.6
GFPneo-CTRL		28.5
α2	25
L26	16.3
