# Supplementary material for: A high-throughput cloning system for reverse genetics in Trypanosoma cruzi
Source: BMC Microbiol. 2010 Oct 13;10:259. doi: 10.1186/1471-2180-10-259 (PMC3020659; doi:10.1186/1471-2180-10-259)
Supplement: Additional file 5 — Table S2 - Oligonucleotides for plasmid construction. [file 1471-2180-10-259-S5.XLS]

## Sheet: Table S2
Name	DNA template	Oligonucleotides 5’ 3’
RfA-F1	pCR-Blunt	GCTCTAGAATCACAAGTTTGTACAAAAAAG
RfA-R1	pCR-Blunt	GGACTAGTATCACCACTTTGTACAAGAAAG
GFP-F1	pEGFP-3	GGGCATGCATGAGCAAGGGCGAGGAGCTG
GFP-R1	pEGFP-3	GGTCTAGACTTGTACAGCTCGTCCATG
CFP/YFP-F1	pDH3/5	GGGCATGCATGAGTAAAGGAGAAGAAC
CFP/YFP-R1	pDH3/5	GGTCTAGATTTGTATAGTTCATCCATG
TAP-F1	pW9	GGGCATGCATGAAAGCTGATGCGCAAC
TAP-R1	pW9	GGTCTAGATATAAATATGTAGATAGGGAC
HYGRO-F1	pNUS-HcH	GGCTCGAGATGAAAAAGCCTGAACTCAC
HYGRO-R1	pNUS-HcH	GGCTCGAGCTATTCCTTTGCCCTCGGAC
c-myc sense		CATGGAACAAAAGTTGATTTCTGAATTTGAATTGAATT
c-myc anti-sense		CTAGAATTCAATTCAAATTCAGAAATCAACTTTTGTTCCATGCATG
