# Supplementary material for: A high-throughput cloning system for reverse genetics in Trypanosoma cruzi
Source: BMC Microbiol. 2010 Oct 13;10:259. doi: 10.1186/1471-2180-10-259 (PMC3020659; doi:10.1186/1471-2180-10-259)
Supplement: Additional file 6 — Table S3 - Oligonucleotides for sequencing of constructs and clones. [file 1471-2180-10-259-S6.XLS]

## Sheet: Table S3
Name	Sequenced Region	Sequence 5’ 3’
RfA-F2	RfA	TATCCCAATGGCATCGTAAAGAAC
RfA-F3	RfA	CAGGTTCATCATGCCGTTTG
RfA-F4	RfA	CAGCCACCGCGAAAATGAC
RfA-F1	RfA	GCTCTAGAATCACAAGTTTGTACAAAAAAG
RfA-R2	RfA	CTTCCTTAGCTCCTGAAAATCTCG
GFP-F1	GFP	GGGCATGCATGAGCAAGGGCGAGGAGCTG
GFP-F2	GFP	GGTCTAGACTTGTACAGCTCGTCCATG
CFP/YFP-F2	CFP/YFP	GGGCATGCATGAGTAAAGGAGAAGAAC
CFP/YFP-F2	CFP/YFP	GGTCTAGATTTGTATAGTTCATCCATG
TAP-F1	TAP tag	GGGCATGCATGAAAGCTGATGCGCAAC
TAP-F2	TAP tag	GGTCTAGATATAAATATGTAGATAGGGAC
Promoter-F	c-myc epitope tag	GTGTGGGTCGCAAAATGTCA
PAR2-F1	PAR 2	GGGGACAAGTTTGTACAAAAAAGCAGGCTTCATGAGCTACAAGGAGGCATCTGGC
PAR2-R	PAR 2	GGGGACCACTTTGTACAAGAAAGCTGGGTCTTACTGTGTGATCTGCTGCACCG
PAR2-F2	PAR 2	AGTTTCCTTGCGGGGCTTATTTG
GFP-F2	PAR 2	TCTTCAAGGACGACGGCAAC
NEO-R2	PAR 2	CAGTTCATTCAGGGCACCG
RAB7-F	TcRab7	GGGGACAAGTTTGTACAAAAAAGCAGGCTTCATGTCATCGAAGCGTCAGTTGTTG
RAB7-R	TcRab7	GGGGACCACTTTGTACAAGAAAGCTGGGTCTTAACAAAGGCAGTCCTGCTTTTTC
29A-F	Tcpr29A	GGGGACAAGTTTGTACAAAAAAGCAGGCTTCATGTTCAAAAATCAGTACGACACC
29A-R	Tcpr29A	GGGGACCACTTTGTACAAGAAAGCTGGGTCTCACTCCTCCACATCTAAGGAGC
TAP-F2	Tcpr29A	CTCAGGCGCCGAAAGTAGAC
NEO-R2	Tcpr29A	CAGTTCATTCAGGGCACCG
L27-F	TcrL27	GGGGACAAGTTTGTACAAAAAAGCAGGCTTCATGAAGTTCCTCAAGCCTGGCAAG
L27-R	TcrL27	GGGGACCACTTTGTACAAGAAAGCTGGGTCCTAGAAGCGCAGACGCTGGAAGAAC
GFP-F2	TcrL27	TCTTCAAGGACGACGGCAAC
TAP-F2	TcrL27	CTCAGGCGCCGAAAGTAGAC
HYG-R2	HYGRO	GACATATCCACGCCCTCCTACA
HYG-F	HYGRO	GGCTCGAGATGAAAAAGCCTGAACTCAC
HYG-R1	HYGRO	GGCTCGAGCTATTCCTTTGCCCTCGGAC
HYG-F2	HYGRO	CCGTGGTTGGCTTGTATGG
centrin-F	centrin	GGGGACAAGTTTGTACAAAAAAGCAGGCTTCTCGACAACACGCGCTGCTG
centrin-R	centrin	GGGGACCACTTTGTACAAGAAAGCTGGGTCGTAATCCTCATCCTCTAGCATGATGGC
