# Supplementary material for: A high-throughput cloning system for reverse genetics in Trypanosoma cruzi
Source: BMC Microbiol. 2010 Oct 13;10:259. doi: 10.1186/1471-2180-10-259 (PMC3020659; doi:10.1186/1471-2180-10-259)
Supplement: Additional file 7 — Table S4 - Oligonucleotides for Gateway(r) recombination. [file 1471-2180-10-259-S7.XLS]

## Sheet: Table S4
Name	DNA template	Oligonucleotides 5’ 3’
PAR2-F1	T. cruzi genomic DNA	GGGGACAAGTTTGTACAAAAAAGCAGGCTTCATGAGCTACAAGGAGGCATCTGGC
PAR2-R	T. cruzi genomic DNA	GGGGACCACTTTGTACAAGAAAGCTGGGTCTTACTGTGTGATCTGCTGCACCG
RAB7-F	T. cruzi genomic DNA	GGGGACAAGTTTGTACAAAAAAGCAGGCTTCATGTCATCGAAGCGTCAGTTGTTG
RAB7-R	T. cruzi genomic DNA	GGGGACCACTTTGTACAAGAAAGCTGGGTCTTAACAAAGGCAGTCCTGCTTTTTC
L27-F	T. cruzi genomic DNA	GGGGACAAGTTTGTACAAAAAAGCAGGCTTCATGAAGTTCCTCAAGCCTGGCAAG
L27-R	T. cruzi genomic DNA	GGGGACCACTTTGTACAAGAAAGCTGGGTCCTAGAAGCGCAGACGCTGGAAGAAC
29A-F	T. cruzi genomic DNA	GGGGACAAGTTTGTACAAAAAAGCAGGCTTCATGTTCAAAAATCAGTACGACACC
29A-R	T. cruzi genomic DNA	GGGGACCACTTTGTACAAGAAAGCTGGGTCTCACTCCTCCACATCTAAGGAGC
centrin-F	T. cruzi genomic DNA	GGGGACAAGTTTGTACAAAAAAGCAGGCTTCTCGACAACACGCGCTGCTG
centrin-R	T. cruzi genomic DNA	GGGGACCACTTTGTACAAGAAAGCTGGGTCGTAATCCTCATCCTCTAGCATGATGGC
