# Supplementary material for: A high-throughput cloning system for reverse genetics in Trypanosoma cruzi
Source: BMC Microbiol. 2010 Oct 13;10:259. doi: 10.1186/1471-2180-10-259 (PMC3020659; doi:10.1186/1471-2180-10-259)
Supplement: Additional file 8 — Table S5 - Oligonucleotides for real-time RT-PCR and probe amplification (Southern blot). [file 1471-2180-10-259-S8.XLS]

## Sheet: Table S5
Name	DNA template	Oligonucleotides 5’ 3’	Observations
GFP-F2	T. cruzi cDNA	GGTCTAGACTTGTACAGCTCGTCCATG	real-time RT-PCR
GFP-R1	T. cruzi cDNA	GGTCTAGACTTGTACAGCTCGTCCATG
NEO-F1	T. cruzi cDNA	GGCTCGAGATGGGTAAGGAAAAGACTCAC
NEO-R1	T. cruzi cDNA	GGCTCGAGTTAGAAAAACTCATCGAGCATC
H2B-F	T. cruzi cDNA	CGGTGGTGCGCGTCAACAAGAAGC
H2B-R	T. cruzi cDNA	CCAGGTCCGCCGGCAGCACGAG
TAP-F1	pTcTAPN	GGGCATGCATGAAAGCTGATGCGCAAC	probes for Southern blot
TAP-R1	pTcTAPN	GGTCTAGATATAAATATGTAGATAGGGAC
NEO-F1	pTcTAPN	GGCTCGAGATGGGTAAGGAAAAGACTCAC
NEO-R1	pTcTAPN	GGCTCGAGTTAGAAAAACTCATCGAGCATC
